# Supplementary material for: A Putative Novel Hepatitis E Virus Genotype 3 Subtype Identified in Rabbit, Germany 2016
Source: Viruses. 2021 Jun 3;13(6):1065. doi: 10.3390/v13061065 (PMC8228152; doi:10.3390/v13061065)
Supplement: Supplementary file 1 [file viruses-13-01065-s001.zip]

Archive with 1 entries (1 files):
- viruses-1232741-supplementary.pdf
